# Supplementary material for: Fish Skin and Gill Mucus: A Source of Metabolites for Non-Invasive Health Monitoring and Research
Source: Metabolites. 2021 Dec 31;12(1):28. doi: 10.3390/metabo12010028 (PMC8781917; doi:10.3390/metabo12010028)
Supplement: Supplementary file 1 [file metabolites-12-00028-s001.zip]

Archive with 1 entries (1 files):
- metabolites-1501494-supplementary.pdf
